# Supplementary material for: Space Analysis of School Violence in the Educational Setting of Peru, 2019
Source: Int J Environ Res Public Health. 2022 Nov 30;19(23):16044. doi: 10.3390/ijerph192316044 (PMC9736996; doi:10.3390/ijerph192316044)
Supplement: Supplementary file 1 [file ijerph-19-16044-s001.zip]

Archive with 1 entries (1 files):
- ijerph-2002538-supplementary.pdf
